# Supplementary material for: Characterization of longitudinal transformation of T2-hyperintensity in oligodendroglioma
Source: BMC Cancer. 2020 Aug 27;20:818. doi: 10.1186/s12885-020-07290-6 (PMC7450792; doi:10.1186/s12885-020-07290-6)
Supplement: Supplementary file 1 — Additional file 1 Supplementary Table 1. Clinical baseline data of the cohort. [file 12885_2020_7290_MOESM1_ESM.xlsx]

## Sheet: Clinical Data
	ODG
No.	Grad	ID	Age-Group	Resection (n)	KPI postoperativ					NANO Score postoperativ					Epilepsia		Anatomical Localization
					Resection 1	Resection 2	Resection 3	Resection 4	Resection 5	Resection 1	Resection 2	Resection 3	Resection 4	Resection 5	Yes / No	Drug (Yes/No)	Frontal	Temporal	Parietal	Occipital
2	II	#PX_12	80-90	0											0	0	0	1	1	0
15	II	#PX_25	70-80	1	90					1					1	1	1	0	0	0
18	II	#PX_28	70-80	3	100	100	90			0	0	2			0	1	1	0	0	0
9	II	#PX_19	60-70	2	90	80				1	5				1	1	1	0	0	0
30	III	#PX_40	60-70	1	70					5					1	1	1	0	0	0
22	II	#PX_32	60-70	1	70					4					0	0	1	0	1	0
41	III	#PX_51	60-70	1	80					3					1	1	0	0	1	1
6	II	#PX_16	60-70	2	100	100				0	0				0	0	1	0	0	0
27	III	#PX_37	60-70	1	100					0					1	1	0	1	0	0
3	II	#PX_13	60-70	1	90					2					1	1	1	1	0	0
40	III	#PX_50	60-70	1	100					0					1	1	0	1	0	0
43	III	#PX_53	60-70	1	100					0					1	1	1	0	0	0
26	III	#PX_36	50-60	1	100					0					1	1	1	0	0	0
7	II	#PX_17	50-60	0											1	1	1	1	0	0
42	III	#PX_52	50-60	0											1	1	1	0	0	0
5	II	#PX_15	50-60	4	100	90	90	90		0	2	2	2		0	1	1	0	0	0
14	II	#PX_24	50-60	2	80	80				4	3				1	1	1	0	0	0
44	III	#PX_54	50-60	4	90	100	100	70		1	0	0	4		1	1	1	0	0	0
4	II	#PX_14	50-60	1	90					2					0	0	1	0	0	0
10	II	#PX_20	50-60	0											1	0	1	0	1	0
1	II	#PX_11	50-60	1	90					2					1	1	1	0	0	0
25	III	#PX_35	50-60	1	50					6					1	1	1	0	0	0
11	II	#PX_21	50-60	1	80					5					1	1	0	0	1	1
21	II	#PX_31	50-60	1	100					0					1	1	0	1	1	0
33	III	#PX_43	50-60	1	80					1					1	1	1	0	0	0
34	III	#PX_44	50-60	0											1	1	1	1	0	0
35	III	#PX_45	50-60	1	90					1					0	0	1	0	0	0
36	III	#PX_46	50-60	1	90					1					1	1	1	0	0	0
23	II	#PX_33	40-50	0											1	1	1	0	0	0
8	II	#PX_18	40-50	1	100					0					1	1	1	0	0	0
12	II	#PX_22	40-50	1	100					0					1	1	1	0	0	0
24	III	#PX_34	40-50	1	90					1					1	1	1	0	0	0
39	III	#PX_49	40-50	2	100	100				0	0				1	1	1	0	0	0
37	III	#PX_47	40-50	1	100					0					1	1	1	0	0	0
32	III	#PX_42	40-50	1	100					0					1	1	1	0	0	0
16	II	#PX_26	40-50	0											0	0	1	1	1	0
20	II	#PX_30	40-50	3	100	100	100			0	0	0			1	1	1	0	0	0
29	III	#PX_39	40-50	1	90					0					1	1	1	0	0	0
31	III	#PX_41	30-40	1	100					0					0	0	1	0	0	0
13	II	#PX_23	30-40	2	100					0					1	1	1	0	0	0
19	II	#PX_29	30-40	2	70	70				7	7				1	1	0	1	1	0
28	III	#PX_38	30-40	2	100	100				0	0				1	1	0	1	0	0
17	II	#PX_27	30-40	1	100					0					1	1	0	1	0	0
38	III	#PX_48	30-40	2	100	100				0	0				0	0	1	0	0	0
